# Supplementary material for: A Two-Gene Signature for Tuberculosis Diagnosis in Persons With Advanced HIV
Source: Front Immunol. 2021 Feb 22;12:631165. doi: 10.3389/fimmu.2021.631165 (PMC7937880; doi:10.3389/fimmu.2021.631165)
Supplement: Supplementary Table 1 — Systematic literature review but restricted to the signatures present in TBSiginatureProfiler package, plus the RISK6 used as reference. Signature names represent the first author's name of the corresponding publication, suffixed with number of constituent genes that are present in the RNAseq dataset. Table includes number of genes, method, population, HIV status and treatment, geographical region, and participant condition. TB, tuberculosis; LTBI, latent tuberculosis infection; HHC, household contacts; SARC, sarcoidosis. [file Table_1.XLSX]

## Sheet: Sheet1
Signatures	Number of genes	Method	Population	Use of HAART	Geographical Region	HIV status	Condition	Reference
Anderson_42	37	Machine Learning (elastic net)	Children, Adolescent	….	South Africa, Malawi	Positive and negative	TB, LTBI, Other Diseases	Anderson ST, Kaforou M, Brent AJ, et al, 2014
Anderson_OD_51	41	Machine Learning (elastic net)	Children, Adolescent	….	Kenya	Positive and negative	TB, LTBI, Other Diseases	Anderson ST, Kaforou M, Brent AJ, et al, 2014
Berry_393	290	Clustering Analysis (K-nearest neighbours)	Adults	….	UK	....	TB, LTBI, Healthy controls	Berry MPR, Graham CM, McNab FW, et al. 2010
Berry_OD_86	74	Clustering Analysis (K-nearest neighbours)	Adults	….	South Africa	....	TB, Other Diseases	Berry MPR, Graham CM, McNab FW, et al. 2010
Blankley_5	5	Meta-profiling	….	….	….	....	TB	Blankley S, Graham CM, Levin J, et al.2016
Blankley_380	383	Meta-profiling	….	….	….	....	TB, LTBI, Heathy controls,	Blankley S, Graham CM, Levin J, et al.2016
Bloom_OD_144	115	Support Vector Machine	Adults	….	UK, France	....	TB, Other Diseases (controls, SARC, cancer, pneumonia)	Bloom CI, Graham CM, Berry MPR, et al. 2013
Esmail_82	66	Module Correlation Analysis	Adults	ART-naïve	South Africa	Positive	TB , LTBI	Esmail H, Lai RP, Lesosky M, et al.2018
Esmail_203	155	Module Correlation Analysis	Adults	ART-naïve	South Africa	Positive	TB, LTBI	Esmail H, Lai RP, Lesosky M, et al.2018
Esmail_OD_893	700	Module Correlation Analysis	Adults	ART-naïve	South Africa	Positive	TB, LTBI	Esmail H, Lai RP, Lesosky M, et al.2018
Gliddon_OD_3	3	Partial Least Squares	Adults	ART-naïve	South Africa, Malawi	Positive and negative	TB, LTBI	Gliddon HD, Kaforou M, Alikian M, et al .2019
Gliddon_OD_4	4	Partial Least Squares	Adults	ART	South Africa, Malawi	Positive and negative	TB, Other Diseases	Gliddon HD, Kaforou M, Alikian M, et al.2019
Jacobsen_3	3	Linear Discriminant Analysis	....	....	....	....	....	Jacobsen M,Repsilber D, Gutschmidt A, et al. 2007
Kaforou_27	24	Differential Gene Expression	Adults	ART	South Africa, Malawi	Positive	TB, LTBI	Kaforou M, Wright VJ, Oni T, et al. 2013
Kaforou_OD_44	32	Differential Gene Expression	Adults	ART	South Africa, Malawi	Positive	TB, Other diseases	Kaforou M, Wright VJ, Oni T, et al. 2013
Kaforou_OD_53	45	Differential Gene Expression	Adults	ART	South Africa, Malawi	Positive	TB, LTBI, Other diseases	Kaforou M, Wright VJ, Oni T, et al. 2013
Lee_4	4	Differential Gene Expression	Children, Adults	….	Taiwan	....	TB, LTBI	Lee S-W, Wu LS-H, Huang G-M, et al. 2016
Leong_RISK_29	29	Ensemble Feature Selection	Children, Adults	….	Brazil	Negative	TB, HHC	Leong S, Zhao Y, Ribeiro-Rodrigues R, et al.2020
Maertzdorf_4	4	Conditional Tree	Adults	….	India	....	TB, Healthy controls	Maertzdorf J, McEwen G, Weiner J, et al. 2016
Maertzdorf_OD_100	65	Random Forest	Adults	….	Germany	....	TB, SARC, Healthy controls	Maertzdorf J, Weiner J, Mollenkopf H-J, et al.2012
Rajan_HIV_5	5	Differential Gene Expression	Adults	ART	Uganda	Positive	TB, controls	Rajan JV, Semitala FC, Mehta T, et al. 2018
Roe_3	3	Support Vector Machine	Adults	….	UK	....	HHC (IGRA positive and negative)	Roe J, Venturini C, Gupta RK, et al. 2019
Roe_OD_4	4	Support Vector Machine	Adult	….	UK	Positive and negative	TB (Pulmonary, Extra-pulmonary), Healthy controls, LTBI, Other disease(Pneumonia)	Roe JK, Thomas N, Gil E, et al. 2016
Sambarey_HIV_10	10	Weighted Networks	Adults	ART- naïve	India	Positive	TB, LTBI, Healthy controls	Sambarey A, Devaprasad A, Mohan A, et al.2017
Singhania_OD_20	20	Random Forest	Adults	….	UK	....	TB, HHC( LTBI, Controls),Other Diseases, Influenza	Singhania A, Verma R, Graham CM, et al. 2018
Sloot_HIV_2	2	Lasso Regression	Adults	….	Netherlands	Positive	TB, Healthy controls	Sloot R, Schim van der Loeff MF, van Zwet EW, et al. 2015
Suliman_4	4	Pair Ratios algorithm	Adults	….	South Africa, Gambia, Ethiopia, Uganda	....	HHC	Suliman S, Thompson EG, Sutherland J, et al. 2018
Suliman_RISK_4	4	Pair Ratios algorithm	Adults	….	South Africa, Gambia,	....	HHC	Suliman S, Thompson EG, Sutherland J, et al. 2018
Sweeney_OD_3	3	Lasso Regression	Adults,Children	….	South Africa, UK, USA, Gambia, Germany,Malawi, Kenya,Venezuela, France,Indonesia, India	Positive and negative	TB, LTBI, Other Diseases(sarcoidosis, pulmonary and non-pulmonary infections, autoimmune diseases, and lung cancer), healthy controls	Sweeney TE, Braviak L, Tato CM, Khatri P. 2016
Thompson_9	8	Well-Fit Pairs and Pair Ratio	Adults	….	South Africa	....	TB	Thompson EG, Ying D,Stephanus T et al.2017
Thompson_FAIL_13	13	Well-Fit Pairs and Pair Ratio	Adults	….	South Africa	....	TB	Thompson EG, Ying D,Stephanus T et al.2017
Thompson_RES_5	5	Well-Fit Pairs and Pair Ratio		….	South Africa	....	TB, Healthy controls	Thompson EG, Ying D,Stephanus T et al.2017
Walter_51	50	Support Vector Machine	Adults	….	USA	....	TB, LTBI, Other diseases(Pneumonia)	Walter ND, Miller MA, Vasquez J, et al.2016
Walter_PNA_47	41	Support Vector Machine	Adults	….	USA	....	TB, LTBI, Other diseases(Pneumonia)	Walter ND, Miller MA, Vasquez J, et al.2016
Walter_PNA_119	113	Support Vector Machine	Adults	….	USA	....	TB, LTBI, Other diseases(Pneumonia)	Walter ND, Miller MA, Vasquez J, et al.2016
Zak_RISK_16	16	Support Vector Machine	Adolescents, Adults	….	South Africa, Gambia	....	TB, LTBI, HHC	Zak DE, Penn-Nicholson A, Scriba TJ, et al. 2016
RISK6	6	Parsimonious selection	Adolescents	….	South Africa	Positive and negative	LTBI	Penn-Nicholson A, Mbandi SK, Thompson E, et al.2020
