# Supplementary material for: A Two-Gene Signature for Tuberculosis Diagnosis in Persons With Advanced HIV
Source: Front Immunol. 2021 Feb 22;12:631165. doi: 10.3389/fimmu.2021.631165 (PMC7937880; doi:10.3389/fimmu.2021.631165)
Supplement: Supplementary Table 2 — File with the differentially expressed genes (DEG) list from India, Uganda cohort, and the common genes. The log2 Fold Change, log2 Fold Change SE, p-value, and FDR are also provided for each gene. [file Table_2.XLSX]

## Sheet: India DEGS
Gene	baseMean	log2FoldChange	lfcSE	stat	pvalue	padj
CEACAM1	164.170305176765	2.04061451920566	0.601819874325863	3.39073966523868	0.000697042791219141	0.0243015617500531
TG	98.8028554257497	2.0294460523314	0.359309148611056	5.64818919912399	0.000000016214667222159	0.0000169544614141701
DNPH1	9.41124558369482	-1.42135093097098	0.429410171578216	-3.31000759890498	0.000932934384341683	0.0281284658406781
LTF	241.650920691826	1.95346650973681	0.56501859796132	3.45734904441241	0.000545517775077978	0.0212071118336533
MMP8	208.555692815859	3.85277316645605	0.655592144379694	5.87678360621824	0.00000000418314449439042	0.00000583200061592932
FLVCR2	50.4695568939931	1.96792664518727	0.447897516520017	4.39369849709653	0.0000111438342912967	0.00233045434616743
SORT1	434.066144434213	1.60743635745953	0.347999299511815	4.61907929043103	0.00000385446554982274	0.00111181394221611
KIDINS220	83.2053508140914	1.57743607286129	0.514412291031685	3.06648208132362	0.00216593790006389	0.0429338164313612
TCN1	63.5132914384272	1.58813494670998	0.409423168632381	3.87895719730497	0.000104905209773595	0.00835506065440749
ADCY3	111.964436510333	2.03513643212461	0.490783451215564	4.14670956627413	0.0000337287463312127	0.00455066069452571
IRAK3	517.498538571091	1.65500144527549	0.390548719350698	4.23763121801294	0.0000225890403019944	0.00349920966900339
CYSTM1	155.644264003934	1.423532039756	0.387256967533201	3.67593654627777	0.000236978425253922	0.0130955269186072
ITGA2B	316.553499446736	1.45305607618527	0.460665909850555	3.15425136767045	0.0016091042358658	0.0366345959164288
BPI	58.7501084971532	1.87649013531462	0.566244853668767	3.3139199820654	0.000919978307892699	0.0280861990712497
ANXA3	459.789024545899	1.70336338292772	0.562008428094184	3.03085024668396	0.00243866166142112	0.0457223111087897
XRN1	263.368851539816	1.45785010325355	0.26743368584289	5.45125831347214	0.0000000500146596847805	0.0000392636434558549
GPR84	22.5306786657349	2.17574463526229	0.658902741254531	3.30207252001978	0.000959732533819287	0.0286720094478512
RAB20	44.8420008729406	1.47427202887369	0.340735652044079	4.32673252719377	0.0000151337547201573	0.00294404321474689
DAAM2	11.2471659622453	6.94753820656445	1.70618426059968	4.07197415132794	0.0000466163535802029	0.0058200865328119
SLAMF8	17.9304158590036	1.93336232740774	0.545077011242635	3.54695260950407	0.000389714687259696	0.0181871345912344
GYG1	283.490171758576	1.7394040246718	0.469910321111928	3.70156590848212	0.000214272979892086	0.0124819997744092
NKRF	12.4123605951704	7.09156732701033	0.858961711647476	8.2559760590595	0.000000000000000150665827403349	0.00000000000126031964622902
TPST1	122.083471307885	1.78889385034144	0.331461030771475	5.396995979219	0.0000000677659061189514	0.0000436047542065406
P2RY14	66.3469048581404	1.86224452908521	0.434577836812394	4.2851806312643	0.0000182590773946913	0.0033467464393408
PARP10	11.7208860566013	22.1287156635406	2.97203494109341	7.44564451701887	0.0000000000000964722579234366	0.000000000403495218764774
CD55	107.925740443147	1.50054251382826	0.498328219874424	3.01115299913457	0.00260257679183925	0.047637975631806
IL15	15.6480962593423	1.49866070206818	0.371293607985847	4.03632238701321	0.0000542955951057245	0.00607194070857561
GALNT14	9.97555450691066	2.75039678122498	0.804028501234458	3.42077025503721	0.000624440589112922	0.0228098057988192
UPP1	201.725843503724	1.46851105053442	0.439155621588765	3.34394228000926	0.00082596920267457	0.026833215564239
NIBAN3	43.3044859780226	-1.87277166167359	0.531712834371977	-3.52214868743121	0.000428063983116746	0.0189457948083152
IL1R2	1026.58976082867	3.11238702185363	0.611387990167127	5.09069048118337	0.000000356761977584309	0.000157503171240952
MCEMP1	468.672294342618	2.48813652698191	0.612793454747122	4.06031837923054	0.0000490058452337383	0.00585619850543173
IL18R1	48.9442609938261	2.31730351583113	0.54761558725908	4.23162446385004	0.0000232009548925119	0.0035286543213793
MAP3K20	62.2846985616044	1.54212202020262	0.445577711877369	3.46094963705688	0.000538273502087291	0.0210404572194401
ANKRD55	22.8638528567378	2.09016472622149	0.697399980451232	2.99708171036815	0.00272577642237995	0.0488719015511344
MKNK1	54.7161849517417	1.81146499711396	0.460021846472818	3.9377803706568	0.0000822388144470493	0.00753942300392808
P4HTM	25.5985234703713	-1.43396652979527	0.444825918157373	-3.22365777546252	0.00126564555226226	0.0323491763446073
ZNF683	12.8843637413162	-1.77140679132699	0.549609955354153	-3.22302530016136	0.00126844349564031	0.0323491763446073
HP	346.33438517051	3.6904670439641	0.82086732088858	4.49581430525119	0.00000693042008605592	0.00170508717705464
HMGA2-AS1	14.9740550993835	1.90969094110048	0.382076189334718	4.99819406287968	0.000000578697301876077	0.000220036496826972
FKBP5	371.220184721982	1.59418540035631	0.441805143200213	3.60834504734109	0.000308156476168318	0.0156225995342302
BMX	117.780097223711	2.30023141029579	0.587037674104867	3.91837102074113	0.0000891494111087707	0.00753988436622172
MYOF	48.4399834578437	3.99294247506933	1.29797443403074	3.07628746020028	0.00209595670208258	0.0424520043896387
TIFA	119.161267412538	1.86028829319161	0.441039739373747	4.2179607121869	0.0000246521758575409	0.00361781493067245
FAM89A	23.609346512011	2.45462793280808	0.588093047137802	4.17387681210405	0.0000299459719273538	0.00410652549462811
VNN1	812.787538851452	2.6907810692297	0.489906301852009	5.49244020552023	0.0000000396417788189033	0.0000368448310911251
S100A8	5552.46279078135	1.77368475939977	0.560377441902198	3.16516088402668	0.00154997221746018	0.0361409140098543
S100A12	1172.10292586335	2.69340329148422	0.59359309516811	4.537457247075	0.00000569365682856649	0.00147886872198745
S100A9	24927.03861682	1.4839428658671	0.42995762604879	3.45137003268016	0.000557748308834875	0.0212071118336533
FCGR1A	1340.71034960431	2.0542960427029	0.4388143445189	4.68146966561715	0.00000284825548561859	0.000850916326328553
GBP6	51.2355684827341	2.74759342824265	0.39286343471614	6.99376217139654	0.00000000000267611063300574	0.00000000559641636127325
GBP5	3324.25256687175	1.86547929754717	0.349870345799519	5.33191600815496	0.0000000971818888190123	0.0000580661785693598
GBP1	1676.70343295197	1.41626387788447	0.316767469877865	4.47098901421455	0.00000778586982823277	0.00186082288894763
ANKRD22	71.8263976386845	3.07430751093592	0.511521322446953	6.01012582667995	0.00000000185379391208736	0.00000310139721492216
UGCG	227.853831004532	1.50698843736889	0.440785024376476	3.41887394995019	0.00062880848422011	0.0228690394244642
C1QC	17.6143004162766	1.76903046828869	0.555200570481793	3.18629079713222	0.00144109668325934	0.0352396423607114
CARD17	30.9316645438842	1.81995143844394	0.430642514204108	4.22613044094701	0.0000237744210600053	0.00355130414583829
GK	33.0240200675838	1.44948834878546	0.451438263362789	3.21082297718439	0.00132355441162439	0.0332478458055196
KL	18.8765882042915	2.36071434166936	0.529588601717791	4.4576381251637	0.00000828676405093088	0.00192552170238991
SLC4A2	9.79922673834959	21.8795537699097	2.97228687027201	7.36118508234952	0.00000000000018228461760881	0.000000000508270275432565
PDCD1LG2	29.122637827748	2.30512887968027	0.482665881377896	4.77582727227305	0.0000017896996458127	0.000575801443739357
PSTPIP2	181.923787663234	1.686794283338	0.33262516855662	5.07115649323111	0.000000395405450814106	0.000157503171240952
LRRK2-DT	20.9384042186816	1.8266128798406	0.451567715379489	4.04504754797528	0.000052312505656304	0.00607194070857561
CYP1B1-AS1	21.1766187190506	1.71937089391263	0.536156128224827	3.2068474151463	0.00134198155059193	0.0335094796140343
DHRS9	62.9181231872787	1.66200389208721	0.550198112308656	3.02073717612983	0.00252160134080134	0.0466081140433249
LINC00266-4P	90.0600185768961	1.44201385847725	0.457932472409154	3.14896615846199	0.00163849168341562	0.0369433502204089
TRGV9	16.8137695140631	-1.89025201520052	0.325671637146419	-5.80416529902075	0.0000000064687436904145	0.00000773014871004532
MGAM2	608.967729092022	1.55467298231648	0.401600105615123	3.87119664706067	0.000108302376476824	0.00835506065440749
LINC01252	123.073597165813	1.42948200274636	0.271535732073406	5.26443423055614	0.000000140621728064842	0.0000735187972039001
LINC01094	43.8134329795054	1.45750581465166	0.461438345629741	3.15861442477769	0.00158521065823412	0.0364293603190342
LINC02701	17.8013771413993	2.56203773103889	0.470478729080548	5.44559737279911	0.0000000516318084894684	0.0000392636434558549
LHFPL2	42.8749401261431	1.55374766904399	0.30535923164395	5.08826165391871	0.000000361360571282876	0.000157503171240952
LINC02555	59.2855983727461	1.75579717463044	0.34183480253232	5.13639091638258	0.000000280064788897784	0.000137808350537057
RN7SL731P	17.9243212236476	1.59470582378474	0.4296427019557	3.7117023436585	0.000205869998529309	0.0124637674115582
SCHLAP1	172.941954438535	1.48145137804558	0.311816917407242	4.75102951553704	0.00000202383585517443	0.00062701433068645
TRG-AS1	84.0284426464611	-1.40972612032528	0.427252068313974	-3.29951853922757	0.000968508301832769	0.0287289785277699
TRBV29-1	14.8518749670092	-1.6822312433832	0.485526718252622	-3.46475524444348	0.000530714246992564	0.0208423693713277

## Sheet: Uganda DEGS
Genes	baseMean	log2FoldChange	lfcSE	stat	pvalue	padj
HS3ST1	8.61600475399581	-2.35803700016238	0.591892977156021	-3.98389082346016	0.0000677960286732372	0.00125905377933194
CD4	5.93184360009528	-1.41354490093861	0.419256504438043	-3.37155151077089	0.00074746059429915	0.00795371259772359
PSMA4	10.2892234703008	-23.5305576716279	2.93013684094972	-8.03053200204846	0.000000000000000970508951730028	0.00000000000142385794580692
PPP1R3F	3.31389554995117	3.98572158209304	1.49852184089018	2.65976876234607	0.00781943157596978	0.0458654015028272
CEACAM1	485.784758544471	2.04938813798967	0.358081590953371	5.72324350026845	0.0000000104509306327218	0.00000170364684494799
P2RY10	47.0654338209317	-1.46627307448819	0.338538736221529	-4.33118257264572	0.0000148310640424716	0.00039426296931618
TBX21	70.9410067213713	-1.408179528483	0.304817907804725	-4.61974015445682	0.00000384220925934726	0.000139092666117984
SLC22A4	606.23932122281	1.45714130252687	0.29299780891966	4.9732156970717	0.000000658513209154388	0.0000354539886965369
LAG3	240.31762767409	-1.6238224164279	0.329954205349508	-4.92135693408678	0.000000859462183898845	0.0000442434546158805
HAUS4	116.768602766016	1.71246131567738	0.466243017585285	3.67289428707451	0.000239818711444868	0.00325782332143649
CEBPE	78.0444095132145	-1.40569819346493	0.44129598581119	-3.18538631363478	0.00144560890369521	0.0129717979378217
TGM1	1.59118707011783	-2.55438474212604	0.881091731446656	-2.8991132829405	0.00374219660792519	0.0264182089527412
OSM	17.7702522195812	1.43529266786665	0.493023969612365	2.91120261149806	0.00360040463426802	0.0257043486571799
USP18	528.057882403648	-1.48017593285773	0.433380316243709	-3.415420307242	0.000636836613342535	0.00697252922649378
LGALS2	160.518421310012	-2.16693582216757	0.526217375104717	-4.11794806611307	0.0000382260809691935	0.000817230441412429
RSPH14	5.24036438956316	2.34638410852126	0.702180235043162	3.34156957348284	0.000833061356073397	0.00860707846499424
UPK3A	13.1146426427061	-2.10156394948188	0.68672786933222	-3.06025726249535	0.00221146942434494	0.0179750807711472
FAM118A	22.7344430091545	-1.54533272289384	0.490370177555411	-3.15135951088547	0.00162512322364064	0.0142025847176994
NFKBIA	83.8387354151111	25.7511391209947	2.93155011268997	8.78413744643978	0.00000000000000000157568929942266	0.00000000000000616462176910793
WFDC1	3.56513997044836	4.42422927720539	0.973623406275036	4.54408680881241	0.00000551739183170809	0.000180383364704061
TG	12.0996574056976	2.17930230142337	0.563696391365314	3.86609234120683	0.000110593078762528	0.00184006729031331
RETN	117.159772144192	1.9663440454649	0.599420870920818	3.28040637364568	0.00103657663004397	0.0101555091041954
CEACAM4	315.845510149109	1.54334075266382	0.344133905430914	4.48470995826842	0.00000730131816344304	0.00021917025903921
CD79A	187.533675304907	-1.54042524683842	0.460768333939912	-3.34316647514955	0.000828281940396584	0.00857279112384013
ICAM5	7.48565857873285	1.78923493027851	0.493635846951067	3.62460494173932	0.000289403491940421	0.0038208422777331
DBP	23.7597044070742	-1.6367721833819	0.588382568742489	-2.78181623714663	0.00540556380602474	0.0348599463688529
HGF	23.9791766854666	2.68336368064078	0.952504671182547	2.81716590146413	0.00484494923110864	0.0321817595503804
NAMPT	3454.47207470638	1.55310120269002	0.285554075541374	5.43890399653915	0.0000000536093309698644	0.00000577259373938806
LFNG	16.162934408249	-2.77714921345654	0.749353892443147	-3.70605830097459	0.000210509861488112	0.00295544766062915
DUSP3	62.0220016418397	1.62992711491119	0.31694074013028	5.14268728671865	0.000000270836225160191	0.0000186078562884531
RCVRN	5.28395947463924	1.72457653686397	0.639735087647442	2.6957666855603	0.00702268368782896	0.04226935304823
MAPK14	478.42779874096	1.92614640619616	0.356366828438108	5.40495425637147	0.0000000648249346139514	0.00000650299365439271
GZMK	295.795315865711	-1.61665454601885	0.323678935595437	-4.99462389495585	0.000000589505373441733	0.0000336299465145948
SPARC	36.0900563486248	1.53664858432494	0.500146160135353	3.07239904412958	0.00212345648001966	0.0174286774167767
MMP8	36.5977449783036	2.48581544409931	0.662557245425346	3.751850064674	0.000175534436723474	0.00258825085907464
FLVCR2	69.1478140797569	1.82052410734167	0.346853553128853	5.24868230675256	0.00000015319099374758	0.000012368182302534
LGALSL	20.1848626341074	1.95715656143155	0.413169292498521	4.7369361590166	0.00000216973478373937	0.0000912786706073217
DUSP1	1667.71137736458	1.40930028650653	0.257135015177578	5.48077937006467	0.0000000423456281419789	0.00000492089740101393
CCDC170	5.7100094343198	-2.48648920884795	0.612487934358492	-4.05965418968171	0.0000491454461103547	0.000989399830183934
TSHZ3	35.1462826363514	2.06754702428191	0.367256011077895	5.62971595267746	0.0000000180506640236103	0.00000261556350179153
PLBD1	3280.18096803963	1.45085036538119	0.382788204791744	3.79021701091997	0.000150515726419696	0.00231837674670337
ADORA3	29.0362662096123	-2.24135949260523	0.520607432457724	-4.30527755246223	0.0000166776502455291	0.000429266624850384
FAAH	11.0832990251358	-2.50748440813087	0.324283581623588	-7.7323816259111	0.0000000000000105552954971141	0.0000000000112625002954208
CPNE5	12.3879647017663	1.53678766241704	0.525843137729836	2.92252109450671	0.00347210100971062	0.0249859286026815
OMG	24.1498865403593	2.47287589176557	0.432707546424001	5.71488968057527	0.0000000109775216718852	0.00000176497495702625
HSPB1	254.318794959896	1.63006096737025	0.390363025870093	4.17575656336036	0.0000296997301486128	0.000679504352347502
VPREB3	108.548977821221	-2.19285913725384	0.562051496427604	-3.90152708638201	0.0000955877632846343	0.00165963546992863
SIGLEC9	92.608955109525	1.77062614702543	0.389309533569022	4.54811915545219	0.00000541274879930054	0.000177953592877844
SAMD4A	13.9768462517828	-1.53927027198292	0.49674053995259	-3.0987409888668	0.00194344842090514	0.0162814090764908
ADAMTS2	1.91363683341247	4.35750387930113	0.945019704571612	4.61101906999541	0.00000400699772978368	0.000143034171674417
NECTIN2	6.61051318481697	2.3479006233172	0.642735789212916	3.65297943995371	0.00025921499374964	0.00348500158263405
ACE2	1.56338134779624	3.31654927001561	1.06303182340639	3.11989650449788	0.00180914592598364	0.0154336955606094
MLLT1	2.17755295135136	1.70800223745125	0.638338434576253	2.67570013794496	0.00745733334302384	0.0442501119550409
GDF15	46.1390927350985	1.93391485675289	0.681179260456369	2.83906890450132	0.00452453855420583	0.0305173596679372
LINC01260	24.4326512411726	-1.42984832787573	0.478175386025664	-2.99021733376922	0.00278779016738331	0.0212193859887016
CAMK1	104.406590077171	-2.01278561896171	0.417750267712036	-4.81815518631615	0.00000144891660133391	0.0000666899378425728
KCNMB4	6.78086466085544	-1.53221509127996	0.506059487421492	-3.02773711266042	0.00246392330225803	0.0194610146693153
CCDC102A	8.10772154889131	-1.48034364262924	0.388096538641013	-3.81436960971855	0.000136530999918573	0.00215384992747889
CHST12	406.787625633238	-1.44285825523165	0.295104906941349	-4.8893062138015	0.00000101191982630524	0.0000503258601751891
IGF2BP3	14.3148017019584	1.81301175495636	0.397386662756371	4.56233669842078	0.0000050587436598196	0.000170127433625509
HLA-F	7.99354948737684	-5.28065924938631	1.95615757078919	-2.69950607672974	0.00694424875731208	0.0419478371922655
THBS1	21.6330136826361	1.86290917832791	0.468940591072621	3.97259101428354	0.0000710950578581326	0.00130585711123772
ADCY3	17.3546601310942	3.47853140696046	0.72580054683576	4.79268226253846	0.00000164566149175626	0.0000731633671543306
LIN7A	56.5476141304538	2.04522443079406	0.355524216933721	5.75270075392739	0.00000000878288736509566	0.00000156189013642618
IRAK3	155.539033518174	2.92951135085512	0.422560878346111	6.93275573053788	0.00000000000412720519506607	0.00000000302756296090565
SNW1	4.38179129914426	-22.3764786160792	2.93192994179614	-7.63199635062596	0.0000000000000231145982631089	0.000000000020422446322158
CYSTM1	297.606323768332	1.92438032314999	0.410668013640078	4.68597567678251	0.00000278629355291551	0.00011011019336892
LOXL1	17.7297781071444	2.21716393774179	0.47872740649261	4.63137039507684	0.00000363253356863512	0.000133652183370127
SMARCD3	31.5164469983222	2.6666210267256	1.00681189580749	2.64857918130465	0.00808309115700854	0.0471292801340334
TELO2	29.2898497100381	-1.46233243649617	0.164611690758371	-8.88352722555221	0.000000000000000000647731179085154	0.00000000000000380121042446123
ALG1	67.3844382272575	-1.58514592645321	0.376644893201057	-4.20859529776511	0.0000256963152101143	0.000604404111465154
ITGA2B	113.416401185094	2.11927515822037	0.521567207368771	4.0632829830537	0.0000483873089217652	0.000984266628795075
ATP2C2	19.913869575604	1.77910481362959	0.630966959476388	2.81964813990576	0.00480763341010538	0.0320245138106736
DENND3	42.091964731997	-8.44713079400402	1.73866802774016	-4.85839197548435	0.00000118342946254685	0.0000566935167424994
BPI	282.071704353442	3.5756346743162	1.25465351769478	2.84989809846932	0.00437332380412914	0.0298370636012213
EEF2K	3.31719302966015	-1.85004778095442	0.649286510108395	-2.84935502609713	0.00438079657270027	0.0298417930201875
EPC1	8.66626445635676	-5.3207719990678	1.74105938131488	-3.05605429439716	0.00224270640458599	0.0181911852595893
CD81	199.771074013026	-1.52933379838397	0.276684854833625	-5.52734915434233	0.0000000325105545312829	0.00000412961964556082
GNLY	1560.48198991336	-2.48844355966703	0.342948654399023	-7.2560236867753	0.00000000000039863530595015	0.000000000311918839062461
GRB14	6.60973159690174	1.9579493671102	0.722640144664033	2.7094389670539	0.00673971038900757	0.0409865185677626
GZMM	372.835408666254	-1.51598275693164	0.333862062734762	-4.54074579337879	0.00000560555860689128	0.000181412671220841
DNAJC27	1.88332170450481	1.96726171412018	0.710993451778298	2.76691959567246	0.00565887100145543	0.0359600264992325
ZAP70	89.924031248929	-1.76225503072627	0.319223911668826	-5.52043555106391	0.000000033816040786863	0.00000422232841186607
MINDY4	4.56459654578478	1.78545237138495	0.626976263062657	2.84771924644063	0.0044033751682058	0.029960819912598
FSTL4	4.5422900399183	4.20472960691048	1.11348133770818	3.77620123886841	0.000159238353972355	0.00240848010383187
PRKAR2B	20.9225799637663	2.1264761338394	0.451322828400952	4.71165205928882	0.00000245716649536447	0.000100138066514211
ACAT1	9.24683221303552	-6.67467379926108	2.19316279156216	-3.04340098461491	0.00233920406726988	0.0188178465644596
CD27	135.796687574698	-1.49304549102423	0.397875260228076	-3.75254669055915	0.000175047216427065	0.00258756823577388
SNRPF	468.423440604347	-1.56049047753837	0.332174451065384	-4.69780403800897	0.00000262973554045654	0.000104627817079113
GPR84	223.468178861101	2.65894274484219	0.532786524437534	4.99063437771676	0.000000601813164202277	0.0000337965603265173
DIAPH3	3.11716531021358	2.41173402526065	0.918561311626936	2.6255558499291	0.00865076157072948	0.0495046263069975
RAB20	53.6927189830059	2.31600331815499	0.277631829036257	8.34199495855547	0.0000000000000000730475688374399	0.000000000000214339828861258
BCL2A1	3101.88858468925	1.48803440326875	0.27784988008309	5.35553372498759	0.0000000853042332318504	0.00000802510276779051
SSH2	8.82072769781172	6.58794993701702	2.19467697903252	3.00178568416077	0.00268401062808946	0.020576246075693
IMPA2	322.518685562019	1.56453739996332	0.339814133029708	4.60409749887165	0.00000414258367201846	0.000145282585129956
CYP4F22	3.30436863562909	-2.5949885819067	0.625241379341059	-4.15037882592089	0.0000331925455214004	0.00074205887006605
PGD	1388.75549976872	1.57821901683074	0.319228013917559	4.94386127790876	0.000000765902130006215	0.0000406759877822758
ZNF593	2.81380629165203	-2.11364086768816	0.720708948376418	-2.93272460741562	0.00336001785441275	0.0243435367637299
LNPK	11.8492972843507	4.26568344762005	1.01203444876185	4.21495874259894	0.0000249823855194137	0.00058998572670624
CRHBP	2.80364202097962	3.66926567858079	1.08211148708725	3.39083885751685	0.000696790572109278	0.0075444934915559
PLA2G7	18.882227885919	-1.73903450928295	0.432539341276921	-4.02052332199207	0.0000580689998691404	0.00112653859746132
TAAR1	2.33157219620208	3.82952424958324	0.924934700473471	4.14031849775224	0.0000346823936613852	0.00076229822922037
PNPLA7	5.83290923922434	-1.82637299651381	0.542997675743463	-3.36350057854883	0.000769606749697227	0.00811579013584578
ADM	245.319648246649	1.43330318683852	0.279828251165018	5.12208178006047	0.000000302180772612215	0.0000201516802735771
ROM1	6.65420562804347	1.41178868861413	0.483830800759751	2.91793884638437	0.00352353445801872	0.0252631178581342
PLCH2	3.04790469524071	-2.40321090405938	0.627706023088301	-3.82856116663599	0.000128894598852558	0.00205548356892998
ESAM	13.562865921208	1.64691514916736	0.60528804855878	2.72087835384946	0.00651087160021935	0.0399885400166271
MYL9	29.4805449720509	1.63649636276652	0.571544726607957	2.86328661009421	0.00419271119408545	0.0288959784409753
HNMT	4.32024078655039	-1.65463704117336	0.558282798366302	-2.9637972834114	0.00303868391441182	0.0226588520352297
PRSS23	50.1429605684383	-1.42266014757293	0.420782786512808	-3.38098466280685	0.000722265742428745	0.00773383832680398
ZNF385D	6.98941635430734	1.64300018971333	0.606499938912558	2.70898657081351	0.00674890713956679	0.0410211926965797
FAM151B	24.971732590763	1.87061725204362	0.390730556568946	4.78748646757945	0.00000168883121567399	0.0000745180901442318
CD8A	124.789574458691	-1.61271726235643	0.517582051019199	-3.11586783038697	0.00183404454986586	0.015553598903017
C16orf74	1.51126959932463	-3.3635437449512	1.00117751796595	-3.35958776999387	0.000780588516078333	0.00821088311014585
SAMSN1	142.004064158448	2.15464948496142	0.330774942069935	6.51394410797257	0.0000000000732027448464126	0.0000000363448907968397
PDIA4	7.98429964169305	-6.47121905420696	1.86700884943798	-3.46608911690749	0.000528088210595469	0.00607068690280022
STOM	54.8908324335049	1.63229544359094	0.406774992904954	4.01277234850161	0.0000600097806169914	0.00115464720508464
ANKRD9	16.4088612673083	2.06026007265805	0.641796374744097	3.21014601162174	0.00132667563141742	0.0121592286723722
PPARG	4.58948426841076	3.75568499205716	1.39825723133871	2.68597573313561	0.00723183409782249	0.0431520268460308
TMEM268	13.2885683964787	-1.57748778914858	0.446563390881152	-3.53250584656281	0.000411641123770107	0.00503798943658993
CD1A	2.18569508885003	-1.75591586384212	0.658271894220158	-2.66746291199675	0.00764263238917334	0.0450309118231564
FCER1G	7797.34818818584	1.52370988621883	0.270641170793289	5.63000034973471	0.0000000180209256200984	0.00000261556350179153
ANKRD18B	4.2846074720476	2.9106675786885	0.915861249573384	3.17806608811576	0.00148260952201142	0.0132430654184536
CD3G	10.4903662774656	-1.43720536231282	0.426349619314982	-3.37095495622111	0.000749081046596199	0.00796373572816992
CXCR5	3.51692443175638	-2.10348217448163	0.718219107749496	-2.92874716334516	0.00340331132953457	0.0245964686420857
CCR5	22.8308172715223	-1.40955429011942	0.326673619406959	-4.31487027534796	0.0000159696653191103	0.000416339210780889
HK3	4077.83925126401	1.76002250482745	0.370838606163226	4.74606061930016	0.00000207416573711059	0.0000888484790382009
PRSS33	1.79968578090501	-4.35452928711269	1.34829800205816	-3.2296489948554	0.00123942281337599	0.0116098208783672
CAPN13	5.2106343269062	2.5160464286019	0.693846205674082	3.62623072379206	0.000287588416565189	0.00380115455543426
PPBP	1273.86971008302	2.25124248324293	0.476818838670382	4.72137906614713	0.00000234250896808953	0.0000964702728367257
PF4	523.863053856531	1.75968873049576	0.471497568601177	3.73212683941584	0.000189869847659674	0.00275123753331061
GYG1	887.355897930873	2.11778012602979	0.379660746099541	5.57808556135152	0.0000000243180042808893	0.00000328069443959537
CDCP1	13.0349478049217	1.70171711106557	0.571718465275021	2.97649492612937	0.00291563906811019	0.0219223931725877
ITGB5	29.4713985664781	2.36464113803097	0.592077793912325	3.99380142667726	0.0000650223250938506	0.00121911666074525
ZDHHC19	322.798456195631	3.79521510665683	0.669098050884377	5.67213594725096	0.0000000141027988713663	0.00000212210961991316
SLC51A	40.7924142333543	3.29657810193535	0.658091473149302	5.00930073772199	0.00000054628153312911	0.000031584760366189
NSA2	115.124975559876	-1.58113723074407	0.488532044314196	-3.2365066921325	0.00121002389189292	0.0114256238287588
CHMP4C	3.32624977789089	3.05040909621509	0.855066899760909	3.56745080071282	0.000360471033006995	0.00454900308117952
SPTSSA	27.3897783716414	1.72085048867733	0.378904968281496	4.5416413948916	0.00000558179297434793	0.000181412671220841
CLEC1B	91.9782267349896	2.31605000593709	0.601171283611504	3.85256260416091	0.00011688807856102	0.001916423618785
ARHGEF40	114.978385584347	1.52433920371187	0.351650753650705	4.33481000079413	0.0000145886070271449	0.000390037541406833
CLMN	171.242095918463	1.94977425498858	0.503390209072615	3.87328601122499	0.000107377689675225	0.00179273391709547
CLEC4E	2757.42125818914	1.61356395446067	0.260776161642991	6.18754392385634	0.000000000611088228667927	0.00000018408769988118
TMEM92	10.9890907972346	3.06362193963248	0.62315224452889	4.91632978382132	0.000000881818008837017	0.0000451960610031444
GNG8	5.14429920941764	1.9102063143879	0.693740250077454	2.75348924064105	0.00589637082962128	0.0370480216420048
CA4	137.013884038445	1.60429759799334	0.527403829336932	3.04187703758297	0.00235107915039842	0.018874566339416
KLHL26	3.35995401403698	-1.49443314872482	0.487496559485486	-3.06552552966134	0.00217287826320656	0.0177104667883718
PIEZO1	43.675567416157	-1.52359862751179	0.235912011134003	-6.45833427551238	0.000000000105861705090266	0.0000000443749583087306
ZNF443	14.0893253157939	2.09961801354964	0.554247948617664	3.78822874994168	0.000151725122931095	0.00233088713068359
CD300LF	4.69777196244074	1.86510257749913	0.635637083361209	2.93422556097039	0.00334381111425616	0.0242710643463355
TMEM88	19.7164154019894	2.18277102340376	0.371231225760737	5.87981525242325	0.00000000410724644247381	0.00000087648639082391
LINC00671	105.209824282956	1.55216449319282	0.375746776062037	4.13087907089999	0.0000361378657700588	0.000787111210682751
BATF2	48.0595645092567	1.7130178108466	0.582480480408938	2.94090165844519	0.00327258413131676	0.0239316635197911
MZB1	56.6136144963427	-1.57628279874608	0.410798505695802	-3.83711911530983	0.000124486099045804	0.00200424327091989
C1QTNF4	2.6288393959308	-1.45384394284829	0.550600685937333	-2.6404688188379	0.00827914107694999	0.0481050760413117
GPR82	5.65388493243695	-1.97863347481435	0.563244810433778	-3.51291913953104	0.000443212338073218	0.00533536739688755
H2AC8	69.0838989140483	1.41355845313099	0.345838315117871	4.08733905799075	0.0000436349180211422	0.000901660269038988
RNASE2	793.285651038579	-1.6381189765807	0.439536369999694	-3.72692475160098	0.000193830295859706	0.00277817916456158
RNASE3	425.910147016538	-3.13397471969037	0.496086712368474	-6.3173929910918	0.000000000266012511788979	0.0000000877390472584685
LONRF3	1.68080473256518	3.78579204151738	1.31611676805794	2.87648644360308	0.00402129468215205	0.0279057059197773
TPST1	107.334761316863	1.93954162898562	0.480436397659581	4.03704140326168	0.0000541295187178035	0.00106240495182418
HES4	35.5586797373956	-2.47356794071378	0.77713764070642	-3.18292128851885	0.0014579724276638	0.0130627651782367
RETREG1	30.0039747847008	1.84883116801645	0.521776365877466	3.54334019117038	0.000395092685135844	0.00487572511187295
LRG1	592.149314932658	1.90457300260134	0.292485992152077	6.51167253716228	0.000000000074318597522719	0.0000000363448907968397
FEM1B	12.838161977843	2.19203134221572	0.547965367240493	4.00031000728131	0.000063259558404171	0.00119754425320928
HLA-DRB3	446.681089521794	-1.70365204680406	0.470939876892696	-3.6175574216499	0.000297396365379402	0.00390878067240542
GP9	56.0392775334906	2.10870012438636	0.456164567856494	4.62267408074917	0.00000378824670048311	0.000137655267874831
SIPA1L2	250.440057695447	1.70624004811854	0.29755349610736	5.73422954339249	0.00000000979565950774142	0.00000162628732437517
AGFG1	270.20969870976	1.96676214577837	0.641258188867868	3.06703630444183	0.00216192597927046	0.0176650301563358
PPP1R3B	126.32005071245	1.51967365022321	0.277436348180331	5.47755786215668	0.0000000431236014507918	0.00000496217362968572
SULT1B1	153.554670937682	1.44905645099406	0.406140419582398	3.56787057167079	0.000359894189015707	0.00454900308117952
CFAP70	3.23221351534046	1.6191688009158	0.604628534725812	2.6779563118867	0.00740728792299554	0.0439976408664973
PLAC8	8780.55032976648	1.47081204550279	0.291261647250525	5.04979649530613	0.000000442280976973299	0.000027036728264248
NFE2	2009.41996311975	1.6274026338956	0.2632728269908	6.18143031507185	0.000000000635233999897294	0.000000186393536419863
CLCF1	3.80382309815401	-1.83715635948475	0.666460915841747	-2.75658529377435	0.00584083771491998	0.0367778499249012
CDPF1	5.88974178151041	-1.93304829766692	0.565791217976784	-3.41653994662433	0.000634223581890548	0.00696992713543947
SNX14	7.31398320410734	-23.0709420498311	2.91093882557793	-7.92560181859909	0.0000000000000022704402626781	0.00000000000296090637367254
CD55	696.086625373605	1.68690304399446	0.426949986371873	3.95105538784387	0.000077807312880036	0.0014049606634969
SLC41A3	3.21273227725511	-5.15854143496155	1.85576253657284	-2.77974219939161	0.00544020681403688	0.0349680763287792
YOD1	16.1631502219975	2.43979527745975	0.703771356137514	3.46674421483989	0.000526802937356362	0.00606184909387414
ASB2	15.6332400187525	-2.92686485892391	0.769584103155345	-3.80317738753123	0.000142851989212547	0.00222917530893896
EXOSC4	162.973834236438	1.83302229061856	0.349160445418811	5.24979938211466	0.000000152264946617591	0.000012368182302534
PVRIG	148.35270902187	-1.46136261995668	0.323320886510925	-4.51985219924014	0.00000618828187544044	0.000195773219331656
INSL3	20.142003521468	3.31820832369648	0.520512570852513	6.37488604408113	0.000000000183099044462604	0.0000000651222268138661
GRAMD1A	45.1978016184923	2.53160558302875	0.890146093923017	2.84403380558752	0.00445463213243778	0.0301701824678996
OVCH1	2.40681407427813	2.86113732772095	0.942888470348179	3.03443876735964	0.0024098366915469	0.0191627732037168
MLXIP	18.0806733139993	1.6217923380156	0.5452615365101	2.97433842188052	0.00293621046814713	0.0220347201180581
ARL4D	4.85795587743697	-1.77138966023511	0.624048458553199	-2.83854504559136	0.00453197221617232	0.0305173596679372
RAB8B	51.7194061220668	1.42403573431317	0.259648677192548	5.48447136226751	0.0000000414707656340004	0.00000486742376246263
CD244	45.4426738597979	-1.46917148627145	0.534987940310851	-2.74617683048668	0.00602942556788418	0.0377450415885123
BASP1	558.021099644879	1.80260991242933	0.300883525770129	5.9910555349132	0.00000000208483425653995	0.000000509785409771029
ATP11B	193.014222856023	1.70207924936735	0.35433637442612	4.80356907225238	0.0000015586208692418	0.0000706314020937879
LGALS9B	9.05672307673745	2.23547735705165	0.811629900613408	2.75430631050204	0.0058816692205016	0.0369754427643424
CFAP410	16.6375405464265	-1.5299662746292	0.414587459303565	-3.6903341871442	0.000223959634548161	0.00308522797029549
IL32	695.977024253202	-2.33354093255821	0.728979336302714	-3.20110710461784	0.00136900634657851	0.0124718930622462
UPB1	39.0370082288541	2.11641739587526	0.38964246458816	5.43169081458368	0.0000000558225816213154	0.00000579813841141043
CCDC66	17.5784136338457	23.5678636581366	2.83798540383269	8.30443441545131	0.000000000000000100296049422174	0.00000000000023543494641361
TNFAIP8L3	1.70932386821381	2.88504890776822	1.08533435603317	2.65821209080019	0.00785564389669097	0.046020346174417
FFAR3	214.973493744209	2.09347714194816	0.393412754891707	5.32132503564715	0.000000103014157301514	0.00000915967548672633
LGALS9C	14.5121067666823	4.80128601728705	1.1800287569551	4.06878729775714	0.0000472584639859185	0.000968014994420113
NRROS	77.8472584616853	-1.40529819097322	0.289008659641289	-4.86247779813049	0.00000115925384979042	0.0000560133731697275
TNFRSF18	8.87539959073883	-1.63417720901957	0.622481220796672	-2.62526346887717	0.00865819419244901	0.0495230142479406
OAF	8.60278888536824	-1.62973311073336	0.390090542589453	-4.177832920314	0.0000294299708984069	0.000674647594598831
UTY	58.9936119417014	1.40757325368148	0.523460258799988	2.68897825578639	0.00716710875742572	0.0428966626649187
ADAT3	7.78665169288394	-1.63714269095944	0.365579398849032	-4.47821375086705	0.00000752702142028278	0.000225369006147599
MFSD6L	8.96261605341407	-1.95414520189949	0.503625060575765	-3.88015878253841	0.000104388295696825	0.00176221888788265
SOCS3	18.5988941962208	2.58858703289781	0.512074914357661	5.05509440185114	0.000000430177931232069	0.0000265736756782673
XKR3	43.662841361539	1.53733059743145	0.556557218621507	2.76221481995894	0.00574106910509763	0.0363570604705827
LIMK2	200.038326676599	1.55124864181725	0.416242108594746	3.72679411762146	0.000193930742101402	0.00277817916456158
UPP1	1532.1789537546	1.95176426546692	0.295110858287355	6.61366469805207	0.0000000000374920435439777	0.0000000220022057537833
RANBP1	7.36089992803681	-5.91339532976642	1.57284983461453	-3.75966935916402	0.000170138068702421	0.00253093854545034
PTGDR2	1.53147830552198	-3.70741803405558	1.10191267915645	-3.36452978914239	0.000766742067559037	0.00810013649589596
IL1R2	4312.14969850658	4.80910571528711	0.52807385641216	9.1068808972312	0.0000000000000000000847843880172185	0.000000000000000995114362158093
TSEN54	129.449102360468	-1.40617760312221	0.320103640197703	-4.3928822623002	0.0000111857711997159	0.000310372095912685
MCEMP1	1370.02542592801	3.11614613157559	0.528015996986473	5.90161311278496	0.00000000359964498840605	0.000000812481408248497
H1-10	81.0427867242246	-1.60386877685926	0.268954528960368	-5.96334548839517	0.00000000247125133235249	0.000000568726997800416
PDCD1	8.26541544067194	-1.61515335199506	0.531591127510768	-3.03833767797853	0.00237887224691534	0.018972640838655
LRRC70	62.5649877128413	3.16393176458193	0.411210156123497	7.69419655002812	0.0000000000000142386035025943	0.0000000000139265407758291
GRB10	55.4618817060655	2.63174214525333	0.727199044978772	3.61901210325456	0.000295729808532623	0.00389123403895448
ZBTB16	100.616793254089	1.73907454026861	0.377873351833134	4.60226827806733	0.00000417914407444899	0.000145983970243475
AGTPBP1	217.767643456615	1.41736781580266	0.490729123095978	2.88828958603592	0.0038734308469793	0.0271579796003561
ARHGAP6	3.11184986681146	2.73615412415484	1.03513760264958	2.64327575111876	0.00821081349801318	0.0477553607661946
TSPO	1211.29052505656	1.4833215244735	0.391839633190661	3.78553213822488	0.000153380009196536	0.0023470940911861
H1-6	13.0223510389413	2.03389869623589	0.364417553236323	5.58123141482407	0.0000000238821631861352	0.00000325935987576359
ANKRD34B	66.1827366425524	2.24061692127919	0.647810439035465	3.45875395990111	0.000542680392833092	0.00620233076434332
MAP3K20	38.3302920362738	3.03753416119249	0.391353339316423	7.76161554287017	0.00000000000000838542747437344	0.00000000000984197622667211
CMTM5	3.09494554331764	3.19684313604108	0.867862791105255	3.68358128589634	0.000229979900320582	0.00315704571937154
MYO1B	3.83021674939703	4.62809885036122	1.24909801008912	3.70515268856366	0.000211263429844138	0.00296040122428261
FASLG	4.44075930292053	-5.20499498071515	1.24490413270689	-4.18104080785525	0.0000290177775013931	0.000668462331385891
H2AC7	91.4696308114349	2.2179882470925	0.405380430740796	5.47137473567566	0.0000000446557925013281	0.00000504145057239762
BEND7	6.87338089081921	3.09714593317016	0.688679723475484	4.49722247889067	0.00000688469369839745	0.000208800129038995
HAGHL	2.75285680032151	-2.79157037363802	0.69538722340058	-4.01441136635599	0.0000595943322702544	0.00115232072134428
TP53INP1	2.69731933373592	2.36905965659753	0.76938150893981	3.07917415361599	0.00207575301516523	0.0171329909556922
NLRC4	633.997568918578	1.95915290193594	0.36067809989994	5.43185988414448	0.0000000557697062452933	0.00000579813841141043
H1-2	593.314186598527	1.69434428447394	0.334562508609077	5.06435790285669	0.000000409779156206856	0.0000255828614702121
MYLK	28.5047877128091	1.92082262576022	0.456816398027835	4.20480226640896	0.0000261310505457121	0.00061217592865274
SMG7	43.9569604926385	2.06161095169088	0.594407036919248	3.46834883109056	0.000523667055914045	0.00603760337452175
HGH1	2.64937993730278	-1.70197780758153	0.507762615283322	-3.35191634112696	0.000802542663038882	0.00838302814263234
ZDHHC1	4.26933676351584	-2.17440439132999	0.746806409380219	-2.91160381595351	0.00359578393743948	0.0256869848288054
RBMS1	347.398973019065	1.42836902331276	0.261065178322303	5.47131192483031	0.0000000446716247362488	0.00000504145057239762
ADGRG5	22.7902254848585	-1.60642478017392	0.395159572422959	-4.06525589225631	0.0000479797897832755	0.000978649996410066
ZNF683	37.2073188733282	-1.42048086811177	0.479425891931291	-2.96287891834457	0.0030477643081835	0.0227121331334284
FYB1	862.219076288673	1.40598570392694	0.402106460435437	3.49655089451786	0.00047131457803925	0.00555106825572331
SPNS3	25.3892207670627	-3.03172266465134	0.505207445989628	-6.00094612365152	0.00000000196171079014304	0.000000489885096678911
PDLIM7	55.9070956381432	1.47054503072018	0.356086449332158	4.12974162167134	0.0000363171148827646	0.000789359217368533
UBE2H	33.8192172735316	1.91335532528287	0.507868847019927	3.76742014500409	0.00016494327681215	0.00247285925115724
H2BC7	16.9844194928263	1.69634267691998	0.511902528232016	3.313800154062	0.000920372637476419	0.00927245806528818
PPP4R2	60.5890618041044	1.5084652420611	0.263078865165757	5.73388987789142	0.0000000098153072078558	0.00000162628732437517
IL27	31.48592824389	1.63310444795734	0.300455487071192	5.43542893450429	0.0000000546647694704006	0.00000579813841141043
H2BC12	797.493341461536	1.80720528988937	0.280107130854698	6.4518360684892	0.000000000110503077237223	0.0000000447232626735615
FKBP5	68.5689757175661	2.44584425763878	0.415039797358007	5.89303549492877	0.00000000379164919822104	0.000000839671446028686
BMX	200.933923453863	2.45488136263959	0.538147398524963	4.56172671161898	0.0000050734655411843	0.000170135043019658
MCTP2	256.316953791154	1.65843849943297	0.368494649857645	4.50057687424675	0.00000677692894865195	0.000206064287746964
METTL9	1171.07945543304	2.0113119998482	0.390934167718371	5.14488669943311	0.000000267682316909163	0.0000186078562884531
MYOF	256.023002249773	2.57362857342087	0.39204566732469	6.56461424757796	0.0000000000521677340435651	0.0000000282944200814464
PRKAR1A	63.6024091954976	1.57235641222477	0.329607041727015	4.77039690652912	0.00000183863269145852	0.0000802231669131922
FAM114A1	1.86586332638158	2.84007722131436	0.948805706518919	2.99331802264801	0.00275962025428693	0.0210322486523154
MAP2K6	26.9935116276533	2.07724954069707	0.508502201357243	4.08503549277208	0.0000440700796266553	0.000906920374757002
H2AC11	3.57463916378795	2.48271206663683	0.59564836014966	4.16808344106418	0.0000307171496586443	0.000694432007105586
TECPR2	46.2934646993023	1.92932315092064	0.589317548154229	3.27382606705565	0.00106101898474151	0.0103517704271913
H2AC17	34.8577683946461	1.83215312569544	0.350653660433864	5.22496506504029	0.000000174187993586867	0.0000134019862230743
MAGED4B	1.72630124232333	-1.87354677782151	0.640472941961481	-2.9252551592323	0.00344173891940737	0.0248088849058662
ETS2	82.5907160767786	1.62884770021473	0.346506977446664	4.70076450470741	0.00000259189286306331	0.000103826097384895
ZNF219	4.68161486108887	1.78171743620015	0.62878242171248	2.83359930983387	0.00460270040106839	0.0309581057921718
MPEG1	41.1762401036066	-1.56945964538182	0.290524751545085	-5.40215467713175	0.0000000658451330064094	0.00000654935869573074
FAM110B	14.269304806666	2.28801453874674	0.481498712860875	4.75186013510247	0.000002015537789227	0.0000869719376182253
SRPK1	218.180403236106	1.93985538955504	0.431438690033227	4.4962480982075	0.00000691630303792102	0.0002091424200263
TIFA	736.497369996335	2.45386794948005	0.32180906560872	7.62522940377216	0.0000000000000243600791096713	0.000000000020422446322158
SHISA4	11.9001910957648	-1.59674095489619	0.456334291875036	-3.49905975361905	0.000466901934558101	0.00552692966335775
RNU6-226P	17.063070813981	1.81998321053534	0.392678499993479	4.63479210235743	0.00000357296381881661	0.000131873824973115
RNU6-268P	8.52507917260605	1.41601252623941	0.42496944081007	3.33203376586379	0.000862137951428653	0.0088067129120262
RNU6-188P	3.51901771944619	1.63409224618289	0.566309992230055	2.88550841165286	0.00390782018770532	0.0273429019976741
RNU4-85P	4.35367663701699	1.52211164679296	0.486001701237613	3.13190600550754	0.00173675467888827	0.0149156067095477
SNORA14A	4.15270336393233	1.57304265668372	0.377764600957544	4.16408168657525	0.0000312608188957561	0.000704238447945277
GP1BB	122.853984248379	2.20334414079038	0.427486934085391	5.15417891193433	0.000000254744641434899	0.0000184564065217371
EFCAB2	14.1974289769055	1.48447904102626	0.514253487711293	2.88666791086434	0.00389344936288367	0.0272657608425809
FAM89A	31.4328229122467	2.64449708245029	0.430789852049907	6.13871721877033	0.000000000831905019986941	0.000000232477838561589
G0S2	18.1648094723238	1.96355408774744	0.434012022371006	4.52419284843897	0.00000606264264590499	0.000192316856040505
PFKFB2	13.0071966207868	3.45401879176914	0.739337064795056	4.67177821353593	0.00000298603289588989	0.000116435442189567
SASH1	5.28778603261198	-2.43323481600354	0.683791697250287	-3.55844451722395	0.000373057572379427	0.00466799224628713
RAB32	347.966193825785	1.63381711921742	0.306926601406043	5.32315254439607	0.000000101984152113669	0.00000913731292639799
RGS16	25.9906872093057	2.78915359033194	0.559212969205891	4.9876411026244	0.000000611209770254932	0.0000341608051118197
SERPINC1	4.16966485799247	2.19890163995975	0.642702465080831	3.42133686959362	0.000623140952976407	0.0068998163821548
XCL2	24.9305915640636	-1.50089351431694	0.447783863642298	-3.35182581638515	0.00080280511479243	0.00838302814263234
VNN1	265.943082817648	3.47362014221395	0.428195525170437	8.11222896556737	0.000000000000000496995378389242	0.000000000000833319250879218
CD1C	25.9264874036547	-1.51573669927792	0.406736758193093	-3.72657909260893	0.000194096184283931	0.00277817916456158
SMPDL3A	38.3635448768803	1.54276370354171	0.525557424116634	2.93548075385827	0.00333031270082889	0.0242030217768599
RAB13	58.5701779991515	1.40378256016284	0.296576541172671	4.73328927032546	0.0000022091030180931	0.000092175677075843
S100A8	450755.883910921	1.94925414917408	0.380157323241028	5.12749335605514	0.000000293625339054812	0.0000199206971357591
S100A12	8177.12704058665	2.62623311692523	0.514646821728168	5.10298131854079	0.00000033434401861142	0.0000213271507958817
S100A9	126704.517636233	1.89575266787575	0.345074341252989	5.49375146524121	0.0000000393484148830119	0.00000476115820084444
THEM5	6.36234957027728	-1.93256712871429	0.583326703978116	-3.31300987171469	0.000922977221036305	0.00929072353628054
H2AC18	4013.08583258476	1.81352446761149	0.262401749532746	6.91125143350146	0.00000000000480396709234566	0.00000000331671539781535
FCGR1A	3259.49814242271	1.91221945531342	0.302777162407416	6.31560002778659	0.000000000269115251027082	0.0000000877390472584685
FAM160B1	8.9263220164727	1.69702117098823	0.415033208432837	4.08888044741327	0.000043346016949224	0.000897270195649104
CD160	48.2655706299123	-1.91438832166639	0.555865379056777	-3.44397833323389	0.000573221636533015	0.00647453766592638
CD101	22.9267604479175	-1.43681315970443	0.40110926239196	-3.58209917950084	0.000340844334929475	0.00434835865116005
NEURL1	12.8805604812863	-2.27704547783905	0.486022493057486	-4.68506192689671	0.00000279875298982136	0.000110231422287025
SLCO4A1	10.7973966438967	3.39498795148685	0.844094774337101	4.02204592979866	0.000057694803699912	0.0011228880539049
SH3GLB1	807.118283074162	1.51834731100305	0.272373370759812	5.57450718022646	0.0000000248231568152876	0.00000331078854023899
EGFL7	6.61939394148804	1.5957910040506	0.508696378208417	3.13702057339357	0.00170674150530914	0.014743808311283
B4GALT5	33.9955557339074	1.4077619165756	0.325446218181885	4.32563612027851	0.0000152092313510597	0.000402051235061685
ANKRD22	256.574229929423	1.65223064618758	0.406724302941954	4.06228650276495	0.0000485943845319694	0.000984912130770317
PTEN	1288.58917715393	1.51779404961823	0.276564189585646	5.48803535227109	0.0000000406428736931842	0.00000481843847006972
PRXL2A	2.38946943650665	-2.21138202269364	0.684291773573663	-3.23163613548189	0.0012308367828818	0.011557065056547
FAM78A	19.856485323146	-1.58687003006602	0.604197281379897	-2.62641041092049	0.00862907044980524	0.0494528319674629
SFTPD	3.22097068083614	-2.10351673324099	0.645240949397254	-3.26004841324155	0.00111393197946546	0.010743777669945
MMP9	2896.53925919474	1.72174233877564	0.538569167834833	3.1968824834467	0.0013892151139761	0.012569056208349
TREML1	83.0859489113451	2.09739614152862	0.544421999130256	3.85251908423856	0.000116908861808815	0.001916423618785
CXCR3	28.3649514311875	-2.18109420893926	0.633643937443108	-3.44214483885137	0.000577121152946256	0.00649441128679789
CD52	1084.11342045128	-1.5669417163125	0.324754358397757	-4.82500596464149	0.00000139999077718873	0.000065205125999461
UGCG	267.956224503781	1.88840694114674	0.310690369484511	6.07809937681663	0.00000000121615381297906	0.000000324409029612163
GNG10	327.752730992141	1.43441451080706	0.27780108490851	5.1634589954156	0.000000242427706285414	0.0000180086961308349
DNAJC25-GNG10	168.951621739575	1.41573007391258	0.512555115631646	2.76210310020594	0.00574303400464006	0.0363570604705827
CNR2	7.43067582262197	-2.26295445186099	0.565369288738311	-4.00261297692883	0.0000626467361535629	0.00119170946877531
TXN	175.127844972847	1.71453277629182	0.544050618601141	3.15142142600667	0.00162477872249374	0.0142025847176994
C1QC	101.519148349601	1.40637406645415	0.421360594003525	3.33769718020281	0.000844757596495949	0.00867447061248728
ALPL	45.4623492200458	2.2913002020419	0.856527564350525	2.67510386986706	0.00747061005018258	0.0442617618167556
CARD17	65.1679997613243	1.53991370236971	0.381214721603019	4.03949169616096	0.0000535671643270971	0.00105786756657204
MPP7	34.670363425871	1.57442714983223	0.460434674290581	3.41943654060816	0.000627509672501946	0.00693510454440239
IRS2	2.60042724825586	2.35344898074173	0.556872767172776	4.22618795436902	0.000023768348553255	0.000568165187310701
GGACT	2.54764171100034	-2.10880293096543	0.693111586786612	-3.04251576682221	0.00234609526418069	0.0188603562436225
PLP2	14.8481002711635	1.65685730326601	0.527303667291885	3.14213119695386	0.00167722862998233	0.0145603790163481
OTUD1	21.8091161695402	1.41494744256654	0.405402735949604	3.49022667361187	0.000482611009195896	0.00565309921649923
MSRB2	545.911534601655	1.40204949200096	0.262459714091974	5.34196075329733	0.0000000919465648491313	0.00000849745536719885
SPATC1	3.36090064709768	3.79337281114701	0.815011636755214	4.65437871077458	0.00000324959054301919	0.000122368468201559
H4C2	2.48079233299841	1.82493612265417	0.576718564026711	3.16434433792501	0.00155432781899923	0.0137373084424653
H2BC5	556.899438199169	1.76918271679097	0.324567729132689	5.45088916115777	0.0000000501186009787256	0.00000544668536747502
CKAP4	541.552661573667	1.82569485901276	0.352904159472902	5.17334468865321	0.000000229940261950355	0.0000173000567596879
GPR34	24.9818866727886	-2.1147810195392	0.656993790291712	-3.21887520215406	0.00128694482050446	0.011884241823966
OLAH	27.8935169713734	4.9055836503545	1.05401884837169	4.65417070855321	0.00000325287229095053	0.000122368468201559
ECHDC3	14.8369074026486	2.58095859309263	0.592219655105296	4.35811032417312	0.0000131190252147299	0.000355607387864399
KL	9.79127517988151	2.94758813381473	0.591341368376493	4.98457962091715	0.000000620966714587718	0.0000343167702190214
RGL3	3.87735587221129	-1.47466044663669	0.533807695125615	-2.76253126379093	0.00573550685887491	0.0363486198718223
SERPINB1	3827.90716897685	1.90214845399202	0.300964491747243	6.32017565576967	0.000000000261266150090763	0.0000000877390472584685
SGTB	21.1171580524552	1.6008959455597	0.343314495363612	4.66305957709171	0.00000311542512381244	0.000119106660189533
CD274	4.8884361834481	3.81032067612014	1.00750753501638	3.78192772132287	0.000155618551854149	0.00237027519526912
PLIN5	51.8923178495352	1.89248310124441	0.451201565574036	4.19431856101102	0.0000273693121469213	0.000638635420811959
LINC00487	24.0443633837404	-1.46370479094884	0.507930573489349	-2.88170247538668	0.0039553301863922	0.0275675239891243
DOK6	2.14480728986582	3.4882009822465	1.03685949130493	3.36419834268619	0.000767663525806163	0.00810257805970048
FLOT1	1356.24150062568	1.43534495368838	0.250343515423787	5.73350162978494	0.00000000983781204998188	0.00000162628732437517
IL5RA	11.8887655269896	-5.1476019385554	1.28484355437807	-4.0064036753853	0.0000616502502116761	0.00117656745810478
RNU1-27P	40.7122266343183	2.28792081071388	0.576767946689863	3.96679604656348	0.0000728452772038848	0.00132968121079626
RNU6-196P	14.716143949181	2.18653697675195	0.389348223633726	5.61589046521219	0.000000019555251667329	0.00000273238081927905
RNU6-1005P	13.7953102055889	2.19982437860532	0.355533585377433	6.18738839052291	0.000000000611691258018746	0.00000018408769988118
ADAMTS7	4.11561986727519	-4.1332267372409	0.845838322446504	-4.88654465936936	0.00000102621057900578	0.0000506439263603009
NT5M	12.0738088944742	1.53557652677913	0.580033174069824	2.64739431368158	0.00811147097982395	0.047247808878508
IGKC	2572.98339709077	-1.69673401038003	0.492594663894234	-3.44448313135674	0.000572152336043398	0.00647453766592638
IGKV4-1	209.880696512342	-2.15726203004617	0.511000877803204	-4.22164055631421	0.0000242530645332876	0.000575067107933732
IGKV3-15	114.252379720145	-1.99140843692962	0.483123528949487	-4.12194463237959	0.0000375687507985641	0.000806114128195149
IGLV4-69	10.1631086361291	-2.23310937365081	0.677813454756078	-3.29457811434923	0.00098569544244239	0.00978773892381246
IGLV8-61	22.7772306341031	-1.73557508434701	0.639686684930485	-2.71316431189374	0.00666440522354955	0.0406835977446974
IGLV4-60	3.08936658159725	-2.79317909744079	0.785650106834429	-3.55524561524618	0.00037762615542178	0.00471157581089955
IGLV6-57	24.2719873352389	-1.98191594184472	0.593600524011866	-3.33880423226361	0.000841398385120117	0.00864754189680807
IGLV1-51	115.037731394255	-2.24584737232156	0.544038774384487	-4.12810166860343	0.0000365770394991817	0.000790084442173963
IGLV1-47	105.447999414736	-2.04583512713618	0.685748221751282	-2.98336191366486	0.00285100651321631	0.0215563406267171
IGLV3-27	6.54763508206071	-2.1316553525954	0.788061277163301	-2.70493604287789	0.00683175415510239	0.0413961272681656
IGLV2-23	137.008065232296	-2.1457538715722	0.620386180012784	-3.45873899307039	0.000542710547412506	0.00620233076434332
IGLV3-21	29.0535598053816	-2.04968039338007	0.612829493216475	-3.34461773799788	0.000823960487272918	0.0085431309532882
IGLV3-19	36.7907040824658	-2.26377296236447	0.539549579776804	-4.19567181073689	0.0000272063957655956	0.000636098540041425
IGLV2-14	271.822164512009	-2.35241182107205	0.513127030704058	-4.58446287236969	0.0000045515495083112	0.000156844016215389
IGLV2-11	90.855857360744	-1.95765703287707	0.490315219549993	-3.99264994195731	0.0000653389907543594	0.00122310005499827
IGLV3-9	3.24461955034554	-2.14744241742906	0.688827329123109	-3.11753370784925	0.00182371090482298	0.0155154124344218
IGLV3-1	23.202366271145	-1.67783122506874	0.504800786096257	-3.32374923193722	0.000888160208614223	0.0090253994532512
IGLC2	737.471978801151	-1.75959621613014	0.486182752131802	-3.61920740383056	0.00029550672951927	0.00389123403895448
TRGJP	6.43249281421254	-1.62893314925494	0.568554456193227	-2.86504332436599	0.00416952192699907	0.0287828449947514
TRBV7-3	11.4790769433203	-2.11288174078662	0.786897177628697	-2.68507983108258	0.00725124840372669	0.043245885424055
TRBV7-6	15.0679934604349	-2.79748574957427	0.543353623813774	-5.14855450845961	0.000000262501506501842	0.0000185601215771814
TRBV25-1	2.85826232052844	-1.68030128140511	0.600651640974255	-2.79746389884103	0.0051505522773595	0.0336861728624322
TRAV2	4.01154272145998	-2.11231223297278	0.554055675529313	-3.81245482406584	0.000137593383784113	0.0021647902754345
TRAV4	9.21772426179245	-1.54535998977467	0.476048108917891	-3.2462265069962	0.00116945752983202	0.01115022179337
TRAV8-3	6.81514284830397	-1.47465757671013	0.508537333268297	-2.89980200122717	0.00373398446585551	0.0264010696841844
TRAV20	3.00444899173893	-1.99861213244118	0.718869729060841	-2.78021462254676	0.005432298268991	0.0349497869263417
TRAV23DV6	6.45139433417083	-1.69714846554678	0.643153965758555	-2.63879033000303	0.00832024223787108	0.0482179013818566
TRAV26-1	4.87048267514137	-1.5759911142093	0.567414103045431	-2.77749725597342	0.00547793026186765	0.03513358878882
TRAV26-2	5.39436601427487	-2.32040789132301	0.613573441070026	-3.78179323941465	0.000155702664697324	0.00237027519526912
TRAV38-2DV8	11.9764155814788	-1.58922318089619	0.588588687078911	-2.70005729940767	0.00693275347167114	0.0419164689042125
TRDJ1	2.12590584592064	-2.35075932938137	0.798211137805763	-2.94503448779664	0.00322918666393088	0.0237474710993463
IGHV4-34	8.9457693136452	-2.1955957688186	0.50735990435365	-4.32749168781021	0.0000150817035056965	0.000399580031707357
RNU6-1300P	8.92085924769066	2.03220556948507	0.445988457004274	4.55663266070942	0.00000519802139789547	0.00017298117942134
RNU1-78P	2.0788007221538	-3.18608687158972	1.084344650051	-2.93826033211845	0.0033005974235777	0.0240615602239326
LINC02656	68.802769737807	1.6524134187618	0.283439216162588	5.82986871447576	0.00000000554710000601097	0.00000110649279746213
RNF208	6.89040907589001	2.28127359582786	0.60376385022756	3.77842031278957	0.000157826338274761	0.00239329164383833
SERPINA1	6487.47344755918	1.48460307155093	0.382818240551597	3.87808864439633	0.000105280358611144	0.00176777620746638
P2RY2	15.0674900453871	-1.42543956665618	0.37166241225265	-3.83530731024581	0.000125407392670092	0.00201080132208861
JUP	30.0515461408931	-2.38018485801063	0.532104941746904	-4.47314931937385	0.00000770759147755987	0.00022960406388863
TPPP3	4.63667388778003	-2.20653403196912	0.637084860658382	-3.46348527210146	0.000533225784719993	0.00611663279613661
CCL8	4.68274286879195	-2.49024443827664	0.819627625749591	-3.03826318201413	0.00237946045109484	0.018972640838655
TGFB1I1	9.32337161349249	3.23534024257889	0.786141861568087	4.11546617823593	0.0000386397656507084	0.000823076096991588
MMRN1	5.27182519437933	4.0537159881627	0.980173282159551	4.13571361507775	0.0000353853270966712	0.000776294549782486
SOS1	3.93173449609581	5.4267030786028	1.86871692191317	2.90397278205572	0.00368460190436788	0.0261464162947798
ATP6V1C1	227.36723529377	1.70326819666824	0.256747166215798	6.63402919600925	0.0000000000326645174921568	0.000000020178075884497
CYP19A1	2.12583462664978	4.53834505819291	1.49442281173501	3.03685477935387	0.00239060598111928	0.0190356461332409
RASSF7	14.4489417943488	-1.7224680193485	0.460468331779218	-3.74068725354684	0.000183517761678236	0.00267571176250616
PDCD1LG2	6.22992959445158	1.42266947859175	0.530734570967771	2.68056681515502	0.00734975902222294	0.0437444835922062
ZBTB21	3.58217877611109	2.76461191918629	1.0373805819628	2.66499293244476	0.00769899407986343	0.0452979528903595
FRMD4B	18.3835954365291	1.86057163421789	0.527606441337137	3.52643843676843	0.000421189073967418	0.00513439926717097
KCNE1	6.38322240175554	2.55619642166384	0.697493809993551	3.66483026091296	0.000247502674607978	0.00333901022054464
LINC02649	6.93535853457118	1.49784881252612	0.548596815875401	2.73032720785298	0.0063271491773748	0.0391057134780663
AATBC	7.93563722654947	-1.48501142763273	0.442962674689517	-3.35245272905581	0.00080098918573735	0.00837897510962502
CYHR1	2.29624496363065	-2.72013029808913	0.652666506073663	-4.16771854044265	0.0000307663494670619	0.000694432007105586
BCL6	2035.27162714118	2.39731228662233	0.422253330839623	5.67742658620461	0.0000000136736178947302	0.00000211167438461116
RPS7	541.86709613259	-1.43184353104291	0.519282617453238	-2.75734924089164	0.00582720771663533	0.0367516264923373
MIR1182	5.88123688472927	1.60617327693675	0.582342992127859	2.75812244441691	0.00581344177382415	0.0367235554894371
RAD54L2	5.50226785168486	-2.87540082361352	0.946487043164123	-3.03797167048479	0.00238176344387399	0.0189781110256273
PSTPIP2	92.9562629494572	1.42365389387599	0.456063132596734	3.12161582930412	0.00179861478016038	0.0153753398942042
EPHA4	3.67880708565046	-1.66158313954189	0.601620549810303	-2.76184571831166	0.00574756308224191	0.0363661174642983
RN7SKP16	33.0902791349594	2.19744528342815	0.394568364794309	5.5692383867969	0.0000000255855233562766	0.00000337412682733279
DDAH2	10.7160367352969	1.67304835562127	0.52899259939134	3.16270654361949	0.00156309809894614	0.0137940469077676
CYP1B1-AS1	14.8868211888314	2.40930090229586	0.719682759269971	3.34772630198867	0.000814774351938403	0.00847784270274915
LINC01342	2.02014395219179	-2.29635671525179	0.617759188885924	-3.71723603074698	0.000201414255113114	0.00285162739718048
NECAB1	6.20264183074522	3.72733865035421	0.971824034817141	3.83540488485196	0.000125357613182123	0.00201080132208861
LINC01871	198.314789317748	-1.49004997270609	0.27253373750771	-5.46739639037875	0.0000000456693992751958	0.00000509385683155403
COL4A2-AS1	2.46728945147015	4.42355306868518	0.734667917797125	6.02115998470308	0.00000000173171484348404	0.000000441850806912439
CLEC5A	2.0935842606081	3.41727064903572	0.940524143004674	3.63336834514278	0.000279745215753374	0.00371002214383882
NFE4	144.987211279556	1.9088127748863	0.397113371912353	4.80671996939855	0.00000153426656424024	0.0000697972351336732
LINC01013	6.44813300957868	-2.31264014558526	0.882058053554514	-2.62186840907556	0.00874491891634567	0.0498974785226782
RFX3-AS1	20.5875840441135	-1.59860085034638	0.390291347249895	-4.09591670840407	0.0000420501106812789	0.000875074732386826
CD59	97.5207807593099	1.66904598150493	0.32400279506586	5.15133204689072	0.000000258642790035055	0.0000184745343519557
LINC00266-4P	8.61282762749847	2.04363763590818	0.664735934463122	3.07436010294635	0.00210954632962073	0.0173504547084286
IGLV9-49	8.07538387827536	-2.83639428141976	0.535286947354336	-5.29882952580608	0.000000116547384614875	0.0000100261864684991
ZMYND15	26.2137419105697	1.47125228081268	0.528815398756257	2.78216610989956	0.00539973949471566	0.0348599463688529
ITPRIP-AS1	4.91947779397776	1.94686733759085	0.67648934246119	2.87789801759153	0.00400334536001377	0.0278494941630926
KIF4B	2.5497265288312	-2.16073949039779	0.634914313502607	-3.40319858041587	0.00066601854841378	0.00725144684854595
PLEKHF1	38.2973522503667	-1.42398728728977	0.369662710089243	-3.85212586616052	0.000117096803949463	0.00191682731932336
SNHG15	182.981310245982	-1.57270320630243	0.55268988153264	-2.84554369249756	0.00443356766020803	0.0300964624799662
LSMEM1	18.3049065659684	1.44743623266804	0.380913167695898	3.79991125385197	0.000144747914918829	0.00225020698993682
TGFBI	67.1745301926685	-1.68172651979354	0.390340621497105	-4.30835641277475	0.0000164472197277242	0.000425200480053522
GPR141	263.836411866206	1.43963085179035	0.396839625480082	3.62773966951697	0.00028591332893124	0.00378327479330999
AOAH-IT1	2.84481826526765	1.8154091442967	0.634782683314458	2.85989078154702	0.00423786931951341	0.029070644186516
SMIM34A	5.08496738987929	2.10150496730133	0.730754023105667	2.875803486336	0.00403000524273857	0.0279057059197773
DYTN	12.5510176531756	2.8713650138347	0.595901240631179	4.81852498040337	0.00000144623420700181	0.0000666899378425728
OR7E24	6.76274186794961	1.6102398348153	0.605779704076752	2.65812773848112	0.00785761043993625	0.046020346174417
LINC02596	7.89164109885667	1.85506252252145	0.597845793644936	3.10291138992806	0.00191627006684075	0.0161227682971397
PRKRIP1	1.67953775403809	-1.76290459643732	0.652543980059983	-2.7015874030058	0.00690093397202496	0.0417721825836292
RN7SL658P	3.4291322075681	-1.59000748889264	0.515154942515002	-3.08646459088634	0.00202552069516813	0.0168487146698713
IGKV1-6	7.56231251781563	-1.9688825040751	0.62594232621939	-3.145469513089	0.00165820476497614	0.0144409686324456
GK-AS1	25.9758375444588	2.16914165676258	0.764126190716479	2.83872177542913	0.00452946314894075	0.0305173596679372
IGKV1-37	8.71609824573827	-2.44924807011509	0.488526680283279	-5.01354003571484	0.000000534376422124399	0.0000310744867690221
MINDY4B	9.01213727904399	3.12938492406906	1.0292901128448	3.04033322094189	0.00236316532531644	0.0189106494718431
IGKV1D-43	1.73579030269205	-4.24858688387854	1.27240602262459	-3.33901821300326	0.000840750517828354	0.00864754189680807
IGKV1-33	72.0156981894311	-2.25290254407975	0.482658357795703	-4.66769612023034	0.00000304595952522255	0.000117128971478673
MGAM2	28.4770896775245	1.70306681677332	0.483249633971143	3.52419680647915	0.000424768625639093	0.00514809108311658
LINC02086	7.63427051033417	-1.99676787682355	0.474047724921443	-4.21216635340766	0.0000252933154384238	0.000596119765664216
GPBAR1	77.8334424130199	-1.51305635135651	0.384550432769801	-3.93461097016174	0.0000833315609630036	0.00149041934109331
IGKV1-16	32.1404788610841	-2.40660094457586	0.543440328360209	-4.42845482564314	0.00000949105920433291	0.000273030788924646
IGKV1-12	37.6732237146722	-2.56528857729039	0.577868141835113	-4.43922824529469	0.00000902820319249096	0.000261639557704361
IGKV2-28	90.5591811897169	-1.63298547829941	0.546579985754953	-2.98764228632316	0.00281138395340548	0.0213298083135876
IGKV3-11	41.3592855682151	-1.58803556549797	0.47528067197609	-3.34125845870261	0.00083399547341729	0.00860915116226802
IGKV2-24	19.0261954073122	-2.28253123866458	0.470850598259345	-4.84767619942018	0.00000124916069741796	0.0000592945381879965
RN7SL814P	12.0188713227447	1.65225129465011	0.412957581317223	4.0010194010239	0.0000630701859136067	0.00119754425320928
IGKV1-17	22.3812702210178	-2.10902255085079	0.692153840926345	-3.04704305047007	0.00231104608168248	0.0186486500248292
IGKV2D-29	25.9875184861693	-2.50346539385569	0.609866978097441	-4.10493678747057	0.0000404425452555035	0.000850670526279292
IGKV3-20	111.474906915787	-1.85662737841226	0.501562650795394	-3.7016858720799	0.000214171674953401	0.00298188961913175
IGKV1-9	25.1591191769994	-1.97214318387514	0.661709336205823	-2.98037684519191	0.00287893974389668	0.0216881359269033
RN7SL668P	17.0087355643337	1.89732198215274	0.356223008548884	5.32621963382351	0.000000100277867962365	0.00000905354874057138
IGKV1-8	16.7979285863128	-2.2791742078346	0.699548022033081	-3.25806683179618	0.0011217398513657	0.0107785398852433
IGKV1-5	143.974722683013	-1.81188595785807	0.561261066089233	-3.22824095119046	0.00124554012764267	0.0116267615399626
IGKV1-27	67.8253587133614	-1.7841620921204	0.547284345732099	-3.26002763651816	0.00111401358305556	0.010743777669945
LINC02146	3.39931586349063	3.25654910925204	0.977095179072497	3.33288831937877	0.000859494356298767	0.00879501766336411
LIX1-AS1	4.58696737796377	-1.92979977836578	0.51539973080778	-3.74427781586387	0.000180913388623956	0.00264430939262686
MALAT1	15.2508482893085	1.6929914630153	0.498968344488103	3.39298370671623	0.000691357503402488	0.00749257896346722
TMEM92-AS1	28.965580649815	1.77227961078105	0.343687823355013	5.15665522706161	0.000000251400082656936	0.0000183272221748103
FHDC1	6.70023565837168	2.09292836445432	0.729018879512717	2.87088362629683	0.00409326185924094	0.0282936480812196
LINC02062	19.5115569608552	1.66693568648511	0.504280189655907	3.30557440224359	0.000947819359615637	0.00949194182918834
RNU6-70P	4.98031400685181	1.77277265833115	0.648768287477451	2.73252052011368	0.00628517561688116	0.0389339513596809
ERI1	33.7859041138339	1.73785311126432	0.322298699219002	5.39205747797152	0.0000000696554781077517	0.0000068450024830758
MAFA-AS1	15.463401054785	3.82166433191806	0.777887866039146	4.91287304862747	0.0000008975139436638	0.0000457682577819625
SLC52A2	4.8631231745455	-1.63641042307336	0.397915274729636	-4.11245942791519	0.0000391466283208391	0.000829357358486802
MRVI1-AS1	3.88141075654734	2.5718251524219	0.92439033831875	2.78218523691999	0.00539942125172743	0.0348599463688529
LINC01001	6131.22173343015	1.5516927391709	0.301738872819452	5.14250194107196	0.000000271103640225396	0.0000186078562884531
IGLL5	600.318762963576	-1.69099289153176	0.529280557431543	-3.19488949251734	0.00139884391118022	0.0126197009881032
JAK3	155.458682655797	1.75754079829635	0.624664346249206	2.81357629717383	0.00489937579831509	0.0324228120103602
LINC02705	14.4894426743427	1.44126750044741	0.489363762912861	2.94518640258219	0.00322760149555928	0.0237474710993463
SLC9A3-AS1	3.85825379644577	-2.30335672280163	0.795728202404285	-2.89465261610944	0.00379578341556358	0.026693295355584
H2BC8	284.156405610373	1.89984687099677	0.323534376502238	5.87216385330115	0.00000000430143277537295	0.000000901534222938434
HLX-AS1	4.99203476027065	1.44546160516016	0.520367532997741	2.77777054389448	0.00547332541450778	0.0351232478895997
TCL1A	49.4536368963811	-2.50145547425048	0.570816091400521	-4.38224414471752	0.0000117463071497323	0.000322872147579409
TRAV30	15.5370422278719	-1.58426539766722	0.491596903350516	-3.22269197968812	0.00126992033493681	0.0117826521511094
ITGB3	17.4360645297824	3.18276814877718	1.14511185912034	2.77943864036317	0.00544529399228949	0.0349724809252147
MIR4713HG	7.96033600929536	1.53625985835744	0.536981822106033	2.86091594745657	0.00422419027588592	0.0290447107604411
CPEB1-AS1	1.58768887842414	2.86132587987314	0.905370379821369	3.1603926344903	0.0015755666104835	0.0138832021826162
BOLA2-SMG1P6	12.7906892544128	-6.04700815547385	1.73864281746814	-3.47800485224428	0.000505160780381318	0.00587618640172005
EPPK1	2.66291272060957	2.90991092793247	0.757885605597281	3.83951206678374	0.000123279070677516	0.00198753633590935
MIR4707	4.27230139598015	1.49837324835938	0.531709632251927	2.81802916003868	0.00483194213309829	0.0321135361359992
RN7SL178P	7.50644398809254	1.44512202986854	0.33873901290015	4.26618126296106	0.0000198847242203706	0.000491341069841031
MYO1F	11.647290496654	-3.36649048287982	1.01995321117826	-3.30063227017131	0.000964672297874789	0.0096442578876971
HPN	3.75582330312042	5.16346662274288	0.918893372124636	5.61922283844977	0.0000000191818323405498	0.00000271249597808473
PPP1R26	2.97632699735722	-2.02815811991684	0.739240280665332	-2.74357089699097	0.00607749230827771	0.0379423017139657
RNU6ATAC35P	3.56333151211757	1.54927570766397	0.582129617360171	2.6613930325167	0.00778180623340312	0.0456903750682603
RCC1L	24.7163423447624	-2.0970202519054	0.677670472264798	-3.09445421887291	0.00197175362496385	0.0164832423762114
CCL23	29.6966635276188	-5.14128861913248	1.13886790962324	-4.51438536083903	0.0000063500659855346	0.000198844952270573
IGLV1-40	96.472755121638	-1.72930235239737	0.51549085996917	-3.35467122055432	0.00079459362235876	0.00833435687723393
IGKV1D-13	11.9413738276606	-2.65612828501739	0.670974149837662	-3.95861492675989	0.000075385664578086	0.00136909783342536
RAB44	25.7671318868281	-2.34245091915018	0.508690772086798	-4.60486222217235	0.00000412739027243579	0.000145282585129956
RNA5-8SN3	328.351913968831	-2.98777758359842	0.36215721870857	-8.24994623675498	0.000000000000000158465801381523	0.000000000000309985518469156
CCL5	1338.13947082636	-1.44131577877058	0.316324312851669	-4.55644956841002	0.00000520255229920192	0.00017298117942134
GPR20	10.6017262727628	-2.57693738168719	0.699672146575987	-3.68306412410163	0.000230447160749802	0.0031597643992061
H4C4	27.3855708868687	1.4860893095502	0.361954792507591	4.10573182152032	0.0000403036855081832	0.000849271735744249
CYSLTR2	1.90602776495319	-2.79209658684585	0.880095902128351	-3.17249129338482	0.00151137091028002	0.0134794531716995
H4C9	2.42161887279461	1.63865926063732	0.548644160325913	2.9867432830487	0.00281966388928655	0.0213650065000363
CD24	8.17163610179319	-2.91414842608831	1.06905945912178	-2.72589929514513	0.00641265603116174	0.0394472451979798
SCARF1	49.3425209258388	1.49734474794283	0.462229952827518	3.23939359356395	0.00119784151471365	0.0113471072301809
TRBV12-4	29.6608892350737	-1.96644511635526	0.614706026687876	-3.19900087355699	0.00137904751004835	0.0125083699282635
KCNE1B	6.02951169120627	2.75976595597193	0.609411471471692	4.52857565891771	0.00000593826185212354	0.00018957464901707
MIR223HG	11331.7165673746	1.71628223215973	0.392698006179261	4.37048878566566	0.0000123968721585183	0.000338376950057044
IGLV7-43	15.18368222028	-2.53975295292941	0.779235675119663	-3.25928731707438	0.00111692490486465	0.0107630111727393
TRBV28	27.3444457555686	-2.40620793555876	0.540656875373878	-4.45052684088187	0.00000856598862284124	0.000250720719367301
IGLV2-8	34.0313389282272	-1.66420179873709	0.59976434232369	-2.77475948685013	0.00552425448739814	0.0353149100863791
TRBV12-5	1.78534666888098	-3.4793696865308	1.01738387815357	-3.41991824447368	0.00062639958198969	0.00692936088012534
GSEC	276.285438396132	1.45862798604042	0.217285657914079	6.71295105274369	0.0000000000190727107658698	0.0000000124364670143897
TRBV7-2	36.0420245093276	-1.66532812605089	0.410203025283576	-4.05976558778337	0.0000491220059212894	0.000989399830183934
TRBV5-6	7.335749629644	-2.03063052901028	0.616569847254968	-3.29343145476681	0.000989724706366668	0.00980590192041822
TRBV3-1	8.75110114919231	-1.75422475759229	0.510991310994739	-3.43298353582053	0.000596978347805493	0.00668436487234516
TRBV14	17.5442750828295	-1.98624287730196	0.579907876375633	-3.42510070688431	0.000614571569330719	0.00683663076802488
IGHV3-23	5.94089019567163	-2.40530138083629	0.724178104753202	-3.32142240292671	0.000895598821080748	0.00908525787642588
TRBV6-5	10.1636255505989	-2.11022606176294	0.63312859305877	-3.33301336394874	0.000859108157017135	0.00879501766336411
TRBV27	34.5319007340877	-1.72057447350214	0.461948154465512	-3.72460514642146	0.000195621165933525	0.00279319419046446
TRBV12-3	32.3914732009755	-2.30747698217901	0.845685236217205	-2.72852934325835	0.00636174299772867	0.0392162697291709
TRBV5-1	25.3474942869582	-1.68251195062741	0.488905123224091	-3.44138744043438	0.000578739202188199	0.0065063812414587
TRBV11-3	2.31396098739018	-2.6963311284397	0.929906939820695	-2.89957092798943	0.00373673791008215	0.0264046314573355
TRBV29-1	40.4039523395558	-1.51671379302877	0.469314355306414	-3.23176518229133	0.001230281101786	0.011557065056547
H2BC6	13.2072764344795	1.46154527643488	0.525859466187127	2.77934575758838	0.00544685142125693	0.0349724809252147
LINC02009	14.6905922698054	-2.13835158641621	0.796748206152156	-2.68384863612463	0.00727800484971624	0.0433613923457459
OOSP3	6.23853958943327	1.65634755132685	0.450239978241343	3.67881048190481	0.000234324306595862	0.0032017047572941
CRYBB1	2.43269768733646	-2.2652198400375	0.791873172966207	-2.86058414070578	0.00422861326614461	0.0290544385943242
ABCC2	32.8139364522955	1.58237132695365	0.29852754414933	5.30058735940999	0.000000115430715724664	0.0000100261864684991
PI16	2.93945329754541	-2.16556094448008	0.57113592403332	-3.79167349374042	0.000149635559178376	0.00230807197294825

## Sheet: common degs
Gene Name
CEACAM1
TG
MMP8
FLVCR2
ADCY3
IRAK3
CYSTM1
ITGA2B
BPI
GPR84
RAB20
GYG1
TPST1
CD55
UPP1
IL1R2
MCEMP1
MAP3K20
ZNF683
FKBP5
BMX
MYOF
TIFA
FAM89A
VNN1
S100A8
S100A12
S100A9
FCGR1A
ANKRD22
UGCG
C1QC
CARD17
KL
PDCD1LG2
PSTPIP2
CYP1B1-AS1
LINC00266-4P
MGAM2
TRBV29-1
